# Supplementary material for: A Comparative Pharmacokinetic Study of Fexuprazan 10 mg: Demonstrating Bioequivalence with the Reference Formulation and Evaluating Steady State
Source: Pharmaceuticals (Basel). 2023 Aug 11;16(8):1141. doi: 10.3390/ph16081141 (PMC10458111; doi:10.3390/ph16081141)
Supplement: Supplementary file 1 [file pharmaceuticals-16-01141-s001.zip]

Archive with 1 entries (1 files):
- pharmaceuticals-2541784-supplementary.pdf
